# Supplementary material for: Tavaxy: Integrating Taverna and Galaxy workflows with cloud computing support
Source: BMC Bioinformatics. 2012 May 4;13:77. doi: 10.1186/1471-2105-13-77 (PMC3583125; doi:10.1186/1471-2105-13-77)
Supplement: Additional file 2 — Paper figures in original size. Compressed folder containing the paper figures in original size for better visualization. [file 1471-2105-13-77-S2.zip]

Archive with 11 entries (10 files):
- SubmissionFigures/
- SubmissionFigures/Fig10MetaGenomicsTavaxy.png
- SubmissionFigures/Fig1TavaxyUseDiagram.png
- SubmissionFigures/Fig2WFPatterns.png
- SubmissionFigures/Fig3Tavaxy2Architecture.png
- SubmissionFigures/Fig4CloudTavaxyArchitecture.png
- SubmissionFigures/Fig5HomologyWF2.png
- SubmissionFigures/Fig6WFprotana5539.png
- SubmissionFigures/Fig7HomologyTavaxyNon-optimized2.png
- SubmissionFigures/Fig8HomologyWFOptimizedWithMuscle.png
- SubmissionFigures/Fig9MetaWFGalaxyTavaxy.png
